# Supplementary material for: Enhancing Surgical Guidance: Deep Learning-Based Liver Vessel Segmentation in Real-Time Ultrasound Video Frames
Source: Cancers (Basel). 2024 Oct 30;16(21):3674. doi: 10.3390/cancers16213674 (PMC11545685; doi:10.3390/cancers16213674)
Supplement: Supplementary file 1 [file cancers-16-03674-s001.zip]

Archive with 1 entries (1 files):
- cancers-3214463-supplementary.pdf
